# Supplementary material for: Comprehensive Constitutional Genetic and Epigenetic Characterization of Lynch-Like Individuals
Source: Cancers (Basel). 2020 Jul 5;12(7):1799. doi: 10.3390/cancers12071799 (PMC7408773; doi:10.3390/cancers12071799)
Supplement: Supplementary file 1 [file cancers-12-01799-s001.zip]

Archive with 8 entries (8 files):
- Appendix Figure 1_Workflow_new.pdf
- Figure S1_Splicing analysis of MSH6 c1618_1620del variant.pdf
- Figure S2_Additional families.pdf
- Figure S3_Splicing analysis of MSH2 exon 8 duplication.pdf
- Figure S4_Pathogenicity assessment of MSH3 variants.pdf
- Figure S5_Contribution of COSMIC mutational signatures.pdf
- Figure S6_Differentially methylated CpG site at KHDC1 gene.pdf
- Supplementary tables_(Epi)genetic characterization of LLS_with modified table number.xlsx
