# Supplementary material for: Comprehensive Constitutional Genetic and Epigenetic Characterization of Lynch-Like Individuals
Source: Cancers (Basel). 2020 Jul 5;12(7):1799. doi: 10.3390/cancers12071799 (PMC7408773; doi:10.3390/cancers12071799)
Supplement: Supplementary file 1 [file cancers-12-01799-s001.zip › Supplementary tables_(Epi)genetic characterization of LLS_with modified table number.xlsx]

## Sheet: Table S1
	Table S1- Clinico-pathological data of the LLS patients included in the study. (#) Previously included in Vargas-Parra et al 2016. *) Not previously reported MMR variants were classified according to the Insight rules. Abbreviations: M=Male; F=Female; A=Amsterdam criteria; B+number=Revised Bethesda criteria; CRC=Colorectal Cancer; EC=Endometrial Cancer; OC=Ovarian Cancer; SBC=Small Bowell Cancer;…
Case ID	GENDER	CLINICAL CRITERIA	TUMOR DATA									MMR Mutational Analysis by Sanger Sequencing / SSCP					Available samples
			TUMOR TYPE	AGE AT DIAGNOSIS	MSI	BRAF	MLH1 Methylation	MLH1 IHC	MSH2 IHC	MSH6 IHC	PMS2 IHC	MLH1	MSH2	MSH6	PMS2	Identified VUS
1	F	B1-3	CRC	44	MSI+	WT	UM	N	P	P	NP	P+CR	CR	NP	NP	-	B, T
2	F	B1	CRC	31	MSI+	WT	UM	N	P	P	NP	P+CR	CR	NP	NP	-	B, T
3	M	B1	CRC	49	MSI+	WT	UM	N	P	P	NP	P+CR	CR	NP	NP	-	B
4	F	B1	CRC	48	MSI+	WT	UM	N	P	P	NP	P+CR	CR	NP	NP	-	B
5	M	B1	CRC	40	MSI+	WT	UM	N	P	P	NP	P+CR	NP	NP	NP	-	B, N, T
6	F	B1	CRC	30	MSI+	WT	UM	N	P	NV	N	P+CR	NP	NP	NP	-	B, T
7	F	B1	CRC	42	MSI+	WT	NP	N	P	P	N	P+CR	NP	NP	NP	-	B, N, T
8	F	B1	CRC	35	MSI+	WT	UM	N	P	P	N	P+CR	NP	NP	NP	-	B, T
9	F	B1	CRC	25	NP	WT	NP	N	P	P	N	P+CR	NP	NP	NP	-	B, N, T
10	M	B1	CRC	48	NP	WT	UM	N	NP	NP	NP	P+CR	NP	NP	NP	-	B, T
11	M	B1	SBC	30	NP	WT	UM	N	NP	NP	NP	P+CR	NP	NP	NP	-	B
12	M	AP	CRC	66	MSI+	WT	NP	N	P	P	NP	P+CR	NP	NP	NP	-	B
13	M	B4	CRC	70	MSI+	WT	UM	N	P	P	NP	P+CR	NP	NP	NP	-	B
14	M	B3	CRC	59	NP	WT	NP	N	P	P	NP	P+CR	NP	NP	NP	-	B
15	M	B3	CRC	39	NP	WT	NP	N	P	P	NP	P+CR	NP	NP	NP	-	B
16	M	AP	CRC	63	NP	WT	NP	N	P	P	NP	P+CR	NP	NP	NP	-	B
17	F	B4	CRC	71	NP	WT	NP	N	P	P	NP	P+CR	NP	NP	NP	-	B
18	F	AP	CRC	61	NP	WT	NP	N	P	P	NP	P+CR	NP	NP	NP	-	B
19	F	B1	CRC	52	NP	WT	NP	N	P	P	NP	P+CR	NP	NP	NP	-	B
20	F	B1	CRC	32	NP	WT	NP	N	P	P	NP	P+CR	NP	NP	NP	-	B
21	F	AP	CRC	70	NP	WT	NP	N	P	P	NP	P+CR	NP	NP	NP	-	B
22	M	AP	CRC	73	NP	WT	NP	N	P	P	NP	P+CR	NP	NP	NP	-	B
23	M	B3	CRC	54	MSI+	WT	NP	N	P	P	NP	P+CR	NP	NP	NP	-	B
24	M	B3	CRC	55	NP	WT	NP	N	P	P	NP	P+CR	NP	NP	NP	-	B
25	M	AP	CRC	82	NP	WT	NP	N	P	P	NP	P+CR	NP	NP	NP	-	B
26	M	AP	CRC	66	NP	WT	NP	N	P	P	NP	P+CR	NP	NP	NP	-	B
27	F	B1	CRC	39	MSI+	NV	NP	N	P	P	NP	CR	NP	NP	NP	-	B, T
28	F	B1	CRC	41	NV	WT	UM	N	P	P	N	P+CR	NP	NP	NP	-	B, N, T
29	M	B1	CRC	41	MSI+	NP	UM	N	P	P	N	P+CR	NP	NP	NP	-	B
30	M	B2	CRC	61	NP	WT	NP	NP	NP	NP	NP	P+CR	NP	NP	NP	-	B
			CRC	68	MSI+		UM	N	P	P	N
31	F	B3	CRC	55	MSI+	WT	NP	N	P	P	N	P+CR	NP	NP	NP	-	B, N
32	F	B5	CRC	78	MSI+	WT	NP	N	P	P	P	P+CR	NP	NP	NP	-	B
33	M	A	CRC	40	MSI+	WT	UM	N	NP	NP	NP	P+CR	NP	NP	NP	-	B
34	F	AP	Unkown	Unkown	MSI+	NP	NP	N	NP	NP	NP	CR	NP	NP	NP	-	B
35	M	A	CRC	49	MSI+	NP	NP	NV	P	NP	NP	CR	CR	NP	NP	MLH1 c.25C>T, p.Arg9Trp, (Class 3) APC c.1958+3A>G (class 5 (Borrás et al 2012)	B
36	M	B1	CRC	50	MSI+	WT	NP	N	P	P	NP	P+CR	CR	NP	NP	-	B
37	F	AP	CRC	52	MSI+	NP	NP	N	P	NP	NP	P+CR	NP	NP	NP	-	B
38	F	B5	CRC	75	MSI+	NP	NP	N	P	P	NP	P+CR	CR	NP	NP	-	B
39	M	B1	CRC	49	MSI+	NV	UM	N	P	P	N	P+CR	CR	NP	NP	MSH2 c.1787A>G; p.Asn596Ser (Class 3)	B
40	M	AP	CRC	61	NP	NP	NP	N	P	P	N	P+CR	NP	NP	NP	-	B
41	F	B5	CRC	70	MSI+	WT	NP	N	P	P	N	P+CR	NP	NP	NP	-	B
42	F	B1	EC	50	NP	NP	UM	N	NP	NP	N	P+CR	NP	NP	CR	-	B
43	F	B1	CRC	42	MSI+	WT	NP	N	P	P	N	P+CR	NP	NP	CR	-	B
44	F	B1	CRC	49	MSI+	WT	UM	N	P	N	N	P+CR	NP	NP	NP	-	B
45	F	A	EC	60	MSI+	WT	NP	N	P	P	NP	P+CR	NP	NP	NP	-	B, T
46	F	AP	CRC	66	MSI+	WT	NP	N	P	P	NP	P+CR	NP	NP	NP	-	B
47	F	B5	CRC	51	MSI+	WT	NP	N	NP	NP	N	P+CR	NP	NP	NP	-	B, N
48	M	B1	CRC	16	MSI+	WT	NP	N	P	P	P	P+CR	NP	NP	NP	-	B
49	F	B2	CRC	69	MSI+	WT	NP	N	P	P	N	P+CR	NP	NP	NP	-	B
			EC	69	NP	NP	NP	NP	NP	NP	NP
50	M	B1	CRC	41	MSI+	WT	NP	N	P	P	N	P+CR	NP	NP	NP	-	B, N, T
51	F	AP	EC	56	MSI+	WT	NP	N	P	P	NP	P+CR	NP	NP	NP	-	B
52	F	B2	EC	50	MSI+	WT	NP	N	P	P	NP	P+CR	NP	NP	NP	-	B
53	M	B2	CRC	51	MSI+	WT	UM	N	P	P	N	NP	NM	NP	NP	-	B
			CRC	81	NP	NP	NP	NP	NP	NP	NP
			CRC	81	NP	NP	NP	NP	NP	NP	NP
54	M	AP	CRC	65	MSI+	WT	UM	N	P	P	N	P+CR	NP	NP	CR	-	B
55	M	B1,3	CRC	47	MSI+	WT	UM	N	P	P	N	P+CR	NP	NP	NP	-	B
56	M	B1	CRC	49	MSI+	WT	UM	N	P	P	N	P+CR	NP	NP	NP	-	B
57	F	A	OC	25	MSI+	NP	NP	P	N	NP	NP	CR	P+CR	P+CR	NP	-	B
58	M	B2	CRC	58	NP	NP	NP	NP	NP	NP	NP	CR	P+CR	P+CR	NP	MSH2 c.2045C>G; p.Thr682Ser (Class 3*)	B
			CRC	61	NP	NP	NP	P	N	N	NP
59	M	B1,4	CRC	21	MSI+	NP	NP	P	N	N	P	NP	P+CR	P+CR	NP	-	B
60	M	B2	CRC	58	NP	NP	NP	P	N	N	P	NP	P+CR	PR	NP	-	B
61	M	A	CRC	44	MSI+	NP	NP	P	N	N	NP	NP	P+CR	P+CR	NP	-	B, N
62	M	B1,B4	CRC	45	MSI+	NP	NP	P	N	N	NP	NP	P+CR	P+CR	NP	-	B
63	F	B1	CRC	31	MSI+	NP	NP	P	N	N	P	NP	P+CR	PR	NP	MSH2 c.2702A>T; p.Glu901Val (Class 3*)	B, N, T
64	F	B1	CRC	50	MSI+	NP	NP	P	N	N	P	NP	P+CR	P+CR	NP	-	B, N, T,
			CRC	63	NS	NP	NP	NP	NP	NP	NP
			BC	78	NS	NP	NP	NP	NP	NP	NP
65	M	B5	CRC	74	MSI+	NP	NP	P	N	N	P	NP	P+CR	P+CR	NP	-	B, N
66	M	A	CRC	58	NP	NP	UM	P	P	N	NP	NP	P+CR	P+CR	NP	-	B, T
67	F	B2,5	CRC	53	MSI+	NP	UM	P	P	N	P	NP	PR	P+CR	NP	MSH6 c.1153_1155delAGG p.Arg385del (Class 3 *)	B, T
68	M	AP	CRC	85	MSI+	NP	NP	P	P	N	NP	NP	PR	P+CR	NP	-	B
69	M	AP	CRC	56	NP	NP	NP	P	P	N	NP	NP	PR	P+CR	NP	-	B
70	F	B1,4	CRC	46	MSI+	NP	NP	P	P	N	NP	NP	PR	P+CR	NP	MSH6 c.1618_1620delCTT; p.Leu540del (Class 3 *)	B, T
71	F	B1	CRC	36	MSI+	NP	NP	P	P	N	P	CR	P+CR	P+CR	NP	-	B
72	M	AP	CRC	65	MSI+	NP	NP	P	P	N	NP	NP	PR	P+CR	NP	MSH6 c.1450G>A; p.Glu484Lys (Class 3 *)	B
73	F	B2	EC	52	NP	NP	NP	NP	NP	N	NP	NP	PR	P+CR	NP	MSH6 c.3296T>A; p.Ile1099Asn (Class 3 *)	B
			CRC	53	NP	NP	NP	NP	NP	NP	NP
74	F	A	CRC	56	MSI+	NP	NP	P	P	N	NP	NP	PR	P+CR	NP	-	B
75	F	B1	CRC	45	MSI+	NP	NP	P	P	N	P	NP	P+CR	P+CR	NP	MSH6 c.1618_1620delCTT; p.Leu540del (Class 3 *)	B, N, T
76	F	B1,4	EC	48	MSI+	NP	NP	P	P	N	NP	NP	PR	P+CR	NP	-	B
			BC	69	NP	NP	NP	NP	NP	NP	NP
77	F	B3	CRC	55	MSS	NP	NP	NP	NP	N	NP	NP	NP	CR	NP	MSH6 c.3226C>T, p.Arg1076Cys (Class 3)	B
78	M	B1	CRC	47	MSI+	WT	NP	p	P	P	N	P+CR	CR	NP	CR	-	B, N
79	M	B5	CRC	59	MSI+	NP	UM	P	P	P	N	PR	NP	NP	CR	-	B
80	F	AP	CRC	57	MSI+	WT	UM	NV	P	P	N	P+CR	NP	NP	CR	-	B, T
81	F	B1	CRC	45	MSI+	WT	NP	NV	P	NV	N	P+CR	CR	CR	CR	-	B
82	F	A	OC	47	MSI+	NP	NP	P	P	NV	N	P+CR	CR	NP	CR	-	B
83	M	B3	CRC	58	MSI+	NP	NP	P	P	P	P	CR	CR	NP	NP	-	B, N, T
84	M	AP	CRC	72	MSI+	NP	NP	NP	NP	NP	NP	CR	CR	NP	NP	-	B
85	M	B4	GC	29	MSI+	NP	NP	NP	NP	NP	NP	CR	CR	NP	NP	-	B
86	F	B1,4	CRC	36	MSI+	WT	NP	NV	P	NV	NP	CR	CR	CR	NP	-	B
87	F	B4	CRC	68	MSI+	WT	NP	NV	P	NV	N	NP	NP	NP	CR	-	B
88	M	B5	CRC	65	MSI+	WT	NP	P	P	P	P	CR	CR	NP	NP	-	B, T
89	M	B3	CRC	58	MSI+	WT	NP	P	P	P	P	CR	CR	NP	NP	-	B
90	M	B5	CRC	56	MSI+	NV	NP	P	P	P	P	CR	CR	NP	NP	-	B, T
91	M	AP	CRC	73	MSI+	NP	NP	P	NV	NV	NP	NP	CR	NP	NP	-	B
92	F	A	CRC	46	MSI+	NP	NP	P	P	P	NP	CR	CR	CR	NP	-	B
93	F	A	CRC	65	MSI+	NP	NP	P	P	P	NP	CR	CR	NP	CR	-	B
94	M	B5	CRC	55	MSI+	NP	NP	P	P	P	NP	CR	CR	NP	NP	-	B
95	M	B5	CRC	54	MSI+	NP	NP	P	P	P	NP	CR	CR	NP	NP	-	B
96	F	B1	CRC	48	MSI+	WT	NP	P	P	P	P	CR	CR	NP	NP	-	B
97	F	B5	CRC	65	MSI+	NP	NP	P	P	P	P	NP	NP	CR	NP	-	B
98	F	B5	OC	55	MSI+	NP	NP	P	P	P	P	NP	NP	CR	NP	-	B
#101	F	B3	CRC*	57	NP	NP	NP	P	N	N	NP	NP	P+CR	P+CR	NP	-	B
#102	F	B3	CRC*	55	NP	NP	NP	P	N	N	NP	NP	P+CR	PR	NP	-	B
#103	F	AP	CRC*	73	NP	NP	NP	P	N	NP	NP	NP	P+CR	P+CR	NP	-	B
#104	F	B3	CRC*	51	NP	NP	NP	P	N	N	NP	NP	P+CR	P+CR	NP	-	B
#105	F	B1, 3	CRC*	49	NP	NP	NP	P	N	N	NP	NP	P+CR	P+CR	NP	-	B
#107	F	B1	CRC*	39	MSI+	NP	NP	P	N	NV	NP	NP	P+CR	P+CR	NP	-	B, N
#108	F	B1, 2	CRC*	32	MSI+	NP	NP	P	N	NV	NP	NP	P+CR	PR	NP	-	B, T
			CRC	48	MSI-	NP	NP	NV	P	P	NP
#110	M	B1	CRC*	43	NV	NP	NP	P	N	N	NP	NP	P+CR	P+CR	NP	-	B
#111	F	B2	CRC	51	NP	NP	NP	NP	NP	NP	NP	NP	P+CR	P+CR	NP	-	B
			CRC	51	MSI-	NP	NP	NP	NP	NP	NP
			EC	56	NP	NP	NP	P	N	N	P
#112	M	B1	CRC*	49	NV	NP	NP	P	N	N	NP	NP	P+CR	P+CR	NP	-	B
#113	F	B1	CRC*	49	MSI+	NP	NP	P	N	NV	NP	NP	P+CR	P+CR	NP	-	B, N
#114	M	B2, 3, 5	CRC	58	MSI+	NP	NP	P	N	N	NP	NP	P+CR	P+CR	NP	-	B, N, T
			CRC	58	NP	NP	NP	NP	NP	NP	NP
#115	F	A	BC	62	NP	NP	NP	P	N	N	NP	NP	P+CR	P+CR	NP	-	B
#116	F	B1	CRC*	48	MSI+	NP	NP	P	N	N	NP	NP	P+CR	P+CR	NP	-	B, N
#119	F	B4	EC*	45	MSI+	NP	NP	P	N	N	NP	NP	P+CR	P+CR	NP	-	B
#121	F	AP	CRC*	77	NP	NP	NP	P	N	N	NP	NP	P+CR	P+CR	NP	-	B, N, T
#123	M	B3	CRC*	59	NP	NP	NP	P	N	N	NP	NP	P+CR	PR	NP	-	B

## Sheet: Table S2
Table S2-Summary of the samples included in the genome-wide methylation analysis.
Group	Included Males	Included Females	Blood samples	Mean age at blood extraction (years)	FFPE Normal Colon mucosa	Mean age Normal Colon (years)	FFPE CRC	Mean age CRC (years)	Paired Normal/ Tumor
Lynch-like syndrome patients (n=115)	53	62	114	57±14	15	52±11	25	48±12	8
tumors with loss of expression of MLH1/PMS2 proteins	28	29	56	56±16	5	46±7	11	42±11	3
tumors with loss of expression of MSH2/MSH6 proteins	10	17	27	56±15	7	57±13	6	50±17	3
tumors with loss of expression of MSH6 protein	4	8	12	60±11	1	45±0	4	51±6	1
tumors with loss of expression of PMS2 protein	2	3	5	57±6	1	47±0	1	57±0	0
tumors with MSI (conserved expression of MMR proteins)	9	5	14	63±13	1	58±0	3	60±5	1
Lynch syndrome patients (carriers of genetic mutations) (n=61)	30	31	61	53±8	17	50±10	21	50±9	14
MLH1 mutation carriers	9	12	21	49±8	6	47±8	8	46±7	6
MSH2 mutation carriers	10	18	28	47±9	5	40±9	7	43±10	4
MSH6 mutation carriers	8	1	9	55±14	3	50±12	3	48±6	1
PMS2 mutation carriers	3	0	3	64±10	3	63±13	3	63±13	3
Constitutional MLH1 Epimutation carriers (n=12)	6	6	11	59±12	4	35±7	6	42±8	3
Healthy controls (n=41)	12	29	41	51±11	0	NA	0	NA	0

## Sheet: Table S3
Table S3- Primers and conditions used at current study
Validation of bona fide pathogenic MMR variants found by Haloplex custom panel
Gene	Change	Forward primer (5'-3')	Reverse primer (5'-3')	Amplicon size	Annealing temperature
MLH1	NM_000249.3:c.676C>T	GTTTCAGTCTCAGCCATGAG	ACACATGATTCACGCCACAG	376	55
MSH6	NM_000179.2:c.2219T>A	GAGGCACGATGTAGAAAGATGGCA	TCCTGGTGTCAACCCAATGGAA	582	60
MSH6	NM_000179.2:c.3150_3161dup	TGGGATACAGCCTTTGACCATGA	CTTAAATTGCTGTGGGCAGCCT	633	60
Validation of in-silico predicted damaging variants found by Haloplex custom panel
Gene	Change	Forward primer (5'-3')	Reverse primer (5'-3')	Amplicon size	Annealing temperature
MSH2	NM_000251.2:c.2702A>T	ATGTGTGATATGTTTAGATGGAA	GCACTGACAGTTAACACTATGGA	285	50
MSH6	NM_000179.2:c.2092C>G	CCATTGGGTTGACACCAGGAGA	TTGAATCCTTCCAGAGCAGAAAGA	595	60
MSH3	NM_002439.4:c.685T>C	GTTAGCTTTTTGCCAGATTTGC	TAAAATAGTGCCTGAAAAGAC	333	56
MSH3	NM_002439.4:c.1862T>C	GAAGGAGGAGTTTCCTTTGT	AGAACACTGTCAGCTTTAATAG	295	56
MSH3	NM_002439.4:c.2732T>C	TCACACAGTTCAGGTTGAAG	CTCCTAAATGTTGAGTGCTTT	499	58
MSH3	NM_002439.4:c.3072G>C	GTTGTACTTTTCTTGTGACT	CCAACAAACTTTGAGTTATCA	317	55
APC	NM_000038.5:c.1959G>A	GTTACTGCATACACATTGTGAC	ACTTCTATCTTTTTCAGAACGAG	649	57
APC	NM_000038.4:c.1966C>G	GTTACTGCATACACATTGTGAC	ACTTCTATCTTTTTCAGAACGAG	649	57
APC	NM_000038.4:c.3173A>G	AGTCTTAAATATTCAGATGAGCAG	AATTCCATGATTAGAACCCAC	282	60
APC	NM_000038.4:c.7514G>A	TCCACACATTCGTCTGTTCA	CTCACCCAAACATCCTCTGTT	500	55
APC	NM_000038.4:c.7936C>G	TCCACACATTCGTCTGTTCA	CTCACCCAAACATCCTCTGTT	500	55
POLD1	NM_002691.3:c.2275G>A	GCTTCACTCCGCATGATTCT	ATGAGGGCACCTAAATGCAG	527	55
BUB1	NM_004336.4:c.2473C>T	CCACATTGCAGCAACAGTTC	TGTAGAATTCCCAGGGGTTG	167	56
PMS1	NM_000534.4:c.497A>C	GACGTTCCTTCCAAATCTAAATG	GTCATAGCCCATATCTAACTGATTT	300	61
EPCAM	NM_002354.2:c.811G>T	TTCCTTTTCTCCTTTTCAATACA	CGCCCAGCCACTATTACTTT	295	55
RNA analysis
Gene	Change	Forward primer (5'-3')	Reverse primer (5'-3')	Amplicon size	Annealing temperature
MSH2	c.1787A>G_splicing	TCAGTCTCTGGCTGCCTTG	AGCCCCTACTCGGGCTAAG	1140	64
MSH2	exon 8 duplication_splicing	TCAGTCTCTGGCTGCCTTG	AGCCCCTACTCGGGCTAAG	1140	64
MSH6	c.1153_1155delAGG_splicing	ACTGAGAGCAATGCAACGTG	CAGGAAAATGGCAAAGCCTA	2868	64
MSH6	c.1618_1620delCTT_splicing	ACTGAGAGCAATGCAACGTG	CAGGAAAATGGCAAAGCCTA	2868	64
MSH6	c.3150_3161dup_splicing	ACTGAGAGCAATGCAACGTG	CAGGAAAATGGCAAAGCCTA	2868	64
MSH6	c.1153_1155delAGG_ASE	GAAGAGATGAGCACAGGAGG	_	_	_
MSH6	c.1618_1620delCTT_ASE	CCTCTTTTTCTTTGAGGCTAAGA	_	_	_
MSH6	c.3150_3161dup_ASE at c.2633T>C	AAAATTATAGGGATCATGGAAGAAG	_	_	_
EMAST analysis
Gene	Location	Forward primer (5'-3')	Reverse primer (5'-3')	Amplicon size	Annealing temperature
D20S82	20p12.3	FAM-GCCTTGATCACACCACTACA	GTGGTCACTAAAGTTTCTGCT	246–270bp	61
D21S1436	21q21.1	PET-AGGAAAGAGAAAGAAAGGAAGG	TATATGATGAAAGTATATTGGGGG	appr.178bp	58
UT5037	Chr.8	NED-TTCCTGTGAACCATTAGGTCA	GGGAGACAGAGCAAGACTC	appr.145bp	60
D2S443	2p13.2–2p13.1	NED-GAGAGGGCAAGACTTGGAAG	ATGGAAGAGCGTTCTAAAACA	appr.251bp	58
D9S747	9q32	FAM-GCCATTATTGACTCTGGAAAAGAC	CAGGCTCTCAAAATATGAACAAAAT	182-202bp	56
MYCL1	1p34.1	FAM-TGGCGAGACTCCATCAAAG	CTTTTTAAGCTGCAACAATTT	appr.150bp	53

## Sheet: Table S4
	Table S4. Detailed in silico predictions of MMR class 3 variants identified in this study. Abbreviations: NP: not performed; NA: not available; DSS=Consensus Donor Splice Site; DSS*=Alternative Donor Splice Site; ASS=Consensus Acceptor Splice Site; ASS*=Alternative Acceptor Splice Site; D=Damaging; PrD=Probably Damaging; PsD=Possibly Damaging; T=Tolerated. Gain or Loss of Splice sites are conside…
	Case ID	Variant calling				Splice Site Prediction												Protein function Prediction
						Splice Site	SSF [0-100]		MaxEnt [0-16]		NNSPLICE [0-1]		GeneSplicer [0-21]		HSF [0-100]		Interpretation						Interpretation
		Gene	cDNA change	Predicted protein change	rs ID/ExAC/ESP		wildtype	variant	wildtype	variant	wildtype	variant	wildtype	variant	wildtype	variant		SIFT (score)	Mutation Taster (p-value)	Polyphen2 /HumDiv (score)	Polyphen2 /HumVar (score)	Provean
	35	MLH1	c.25C>T	p.Arg9Trp	rs587779000/NR/NR	DSS	75.68	=	8.60	=	0.93	=	5.52	=	84.51	=	No changes	D (0)	D (1)	PrD (1.000)	PrD (0.973)	D (-4.59)	Damaging
						ASS
						ASS*	81.95	=	5.85	=	0.51	0.54 (+5.8%)	2.2	1.77 (-19.4%)	86.97	=
	39	MSH2	c.1787A>G	p.Asn596Ser	rs41295288/NR/0.0002	DSS											No changes	T (0.63)	D (1)	B (0.012)	B (0.059)	N (-2.16)	Benign
						ASS	98.45	=	9.05	=	0.97	=	10.47	10.50 (+0.2%)	90.8	=
	58	MSH2	c.2045C>G	p.Thr682Ser	NR/NR/NR	DSS											No changes	T (0.06)	D (1)	B (0.240)	B (0.216)	N (-1.59)	Benign
						ASS	87.38	=	8.23	=	0.95	=	3.34	3.21 (-3.8%)	86.07	=
	63	MSH2	c.2702A>T	p.Glu901Val	NR/NR/NR	DSS											No changes	D (0.04)	D (1)	PsD (0.911)	B (0.408 )	D (-4.11)	Damaging
						DSS*	71.87	77.20 (+7.4%)	—	1.93					80.82	83.15 (+2.9%)
						ASS	75.61	=	6.11	=					82.26	=
	98	MSH2	c.2802G>A	P.Thr934=	rs150259097/0.000/0.001	DSS	_		_		_		_		_		No changes	NA	NA	NA	NA	NA	NA
						ASS	_		_		_		_		_
	67	MSH6	c.1153_1155delAGG	p.Arg385del	rs267608043/NR/NR	DSS	_		_		_		_		_		No changes	NP	NP	NP	NP	D (-9.02)	Benign
						ASS	_		_		_		_		_
	72	MSH6	c.1450G>A	p.Glu484Lys	NR/NR/NR	DSS	_		_		_		_		_		No changes	D (0)	D (1)	PrD (1.000)	PrD (1.000)	D (-3.93)	Damaging
						ASS	_		_		_		_		_
	70	MSH6	c.1618_1620delCTT	p.Leu540del	NR/NR/NR	DSS	_		_		_		_		_		No changes	NP	NP	NP	NP	D (-10.18)	Benign
	75	MSH6	c.1618_1620delCTT			ASS	_		_		_		_		_
	5	MSH6	c.2092C>G	p.Gln698Glu	rs63750832/NR/NR	DSS											Inconclusive	T (1)	D (1)	B (0.205)	B (0.098)	N (-1.34)	Benign
						ASS
						ASS*	80.66	—	4	—					86.02	75.73 (-12.0%)
	82	MSH6	c.3150_3161dup	p.(Val1051_Ile1054dup)	NR/NR/NR	DSS	81.58	=	8.91	=	0.86	=			85.86	90.83 (+5.8%)	No changes	NP	NP	NP	NP	D (-11.89)	Damaging
						ASS
	77	MSH6	c.3226C>T	p.Arg1076Cys	rs63750617/NR/NR	DSS											No changes	D (0)	D (1)	PrD (0.991)	PsD (0.679)	D (-3.95)	Damaging
						ASS	87.78	=	12.58	=	0.98	=	10.42	9.81 (-5.9%)	89.11	=
						ASS*	75.52	77.03 (+2.0%)	2.21	2.80 (+26.6%)					83.19	82.77 (-0.5%)
	73	MSH6	c.3296T>A	p.Ile1099Asn	NR/NR/NR	DSS											No changes	D (0)	D (1)	PsD (0.860)	PsD (0.797)	D (-4.54)	Damaging
						ASS
						ASS*			1.66	0.56 (-66.3%)					73.09	71.09 (-2.7%)
	85	PMS2	c.1320A>G	p.Pro440Pro	rs138697590/NR/0.000	DSS	_		_		_		_				No changes	NA	NA	NA	NA	NA	NA
						ASS	_		_		_		_

## Sheet: Table S5
Table S5. Variants identified in the mutational analysis of CRC-predisposing genes of 42 LLS cases. Pathogenic mutations and predicted pathogenic mutations are highlighted in bold. NP: not performed; NA: not available.
Case ID	Variant calling				Coverage		rs ID	MAF	In silico predictions						ClinVar Classification
									Splicing	Protein function
	Gene	Transcript	cDNA change	Predicted protein change	Allele Frequency	Read Depth		ExAC/ESP		SIFT (score)	Mutation Taster (p-value)	Polyphen2 /HumDiv (score)	Polyphen2 /HumVar (score)	Provean
5	MSH6	NM_000179.2	c.2092C>G	p.Gln698Glu	0.427	5024	rs63750832	NR/NR	Inconclusive	Tolerated (1)	Disease causing (1)	Benign (0.205)	Benign (0.098)	NP	VUS (5) /+++
	ENG	NM_000118.3	c.1539G>A	p.Lys513=	0.474	3696	NA	NR/NR	No changes	NA	NA	NA	NA	NA	Not reported
8	EPCAM	NM_002354.2	c.345G>A	p.Met115Ile	0.511	1307	rs115212523	0.001/NR	No changes	Deleterious (0.003)	Polymorphism (1)	Benign (0.013)	Benign (0.016)	NP	Not reported
	MSH3	NM_002439.4	c.1160T>A	p.Phe387Tyr	0.523	1265	rs140543135	0.000/0.001	No changes	Tolerated (0.48)	Polymorphism (1)	Benign (0.408)	Benign (0.259)	NP	Not reported
	POLD1	NM_002691.3	c.971-4G>A	p.?	0.523	7307	rs200144991	0.000/NR	No changes	NA	NA	NA	NA	NA	Benign/Likely benign (5) / ++
	POLD1	NM_002691.3	c.2953+8G>T	p.?	0.474	4182	rs777560428	NR/NR	No changes	NA	NA	NA	NA	NA	Not reported
10	EPCAM	NM_002354.2	c.811G>T	p.Val271Phe	0.5	2358	NA	NR/NR	No changes	Deleterious (0)	Disease causing (1)	Probably damaging (1.000)	Probably damaging (0.989)	NP	Not reported
	POLE	NM_006231.3	c.4259C>T	p.Ala1420Val	0.573	1054	rs41561818	0.003/0.002	No changes	Tolerated (0.32)	Disease causing (1)	Benign (0.006)	Benign (0.003)	NP	Benign/Likely benign (4) / ++
	APC	NM_000038.5	c.2640C>T	p.Ile880=	0.439	2680	rs200184105	0.000/NR	No changes	NA	NA	NA	NA	NA	Likely benign (6) / ++
13	EXO1	NM_130398.3	c.1828A>G	p.Ser610Gly	0.462	7454	rs12122770	0.002/0.003	No changes	Tolerated (0.27)	Disease causing (0.739)	Benign (0.004)	Benign (0.004)	NP	Not reported
	SETD2	NM_014159.6	c.2251C>A	p.Pro751Thr	0.485	3223	rs115788094	0.000/0.001	No changes	Tolerated (0.32)	Polymorphism (0.867)	Benign (0,220)	Benign (0.024)	NP	Likely benign(1) vs VUS (1) / +
28	MLH3	NM_001040108.1	c.3315C>A	p.Asp1105Glu	0.474	5490	rs28757008	0.003/0.003	No changes	Deleterious (0)	Polymorphism (0.839)	Benign (0.060)	Benign (0.031)	NP	Benign (1) / +
	FAN1	NM_014967.4	c.783G>A	p.Ala261=	0.415	3101	rs142437586	0.026/0.000	No changes	NA	NA	NA	NA	NA	Not reported
	MLH3	NM_001040108.1	c.2940C>T	p.Thr980=	0.446	3285	rs750994816	NR/NR	No changes	NA	NA	NA	NA	NA	Likely benign (1) / +
29	POLD1	NM_002691.3	c.2275G>A	p.Val759Ile	0.494	4773	rs145473716	0.002/0.001	No changes	Deleterious (0)	Disease causing (1)	Probably damaging (1.000)	Probably damaging (0.988)	NP	Benign/Likely benign(6) vs VUS (1) / +
30	APC	NM_000038.4	c.7936C>G	p.Gln2646Glu	0.506	2384	NA	NR/NR	Inconclusive	Deleterious (0.02)	Disease causing (1)	Possibly damaging (0.688)	Benign (0.182)	NP	VUS (1) / +
33	MLH1	NM_000249.3	c.676C>T	p.Arg226Ter	0.273	43	rs63751615	0.000004/NR	No changes	NA	NA	NA	NA	NA	Pathogenic (9) / +++
	EPCAM	NM_002354.2	c.345G>A	p.Met115Ile	0.0629	349	rs115212523	0.001/NR	No changes	Deleterious (0.003)	Polymorphism (1)	Benign (0.013)	Benign (0.016)	NP	Not reported
	POLD1	NM_002691.3	c.971-4G>A	p.?	0.0656	2057	rs200144991	0.000/NR	No changes	NA	NA	NA	NA	NA	Not reported
	POLD1	NM_002691.3	c.2953+8G>T	p.?	0.0556	1223	rs777560428	NR/NR	No changes	NA	NA	NA	NA	NA	Not reported
39	FAN1	NM_014967.4	c.149T>G	p.Met50Arg	0.465	2417	rs148404807	0.002/0.0037	No changes	Tolerated (0.08)	Disease causing (1)	Probably damaging (0.991)	Possibly damaging (0.690)	NP	Not reported
	MSH2	NM_000251.2	c.1787A>G	p.Asn596Ser	0.437	3103	rs41295288	NR/NR	No changes	Tolerated (0.63)	Disease causing (1)	Benign (0.012)	Benign (0.059)	NP	VUS (3) vs Likely benign (3) /+++
	APC	NM_000038.5	c.1959G>A	p.Arg653=	0.471	1580	rs72541809	0.004/0.003	No changes	NA	NA	NA	NA	NA	Benign/Likely benign (11) / ++
44	MSH3	NM_002439.4	c.1862T>C	p.Ile621Thr	0.433	990	rs750694528	NR/NR	Inconclusive	Deleterious (0.03)	Polymorphism (0.821)	Benign (0.053)	Benign (0.082)	NP	Not reported
45	AXIN2	NM_004655.3	c.1985T>C	p.Leu662Pro	0.49	6827	rs142476324	0.001/0.001	No changes	Tolerated (0.1)	Disease causing (1)	Benign (0.009)	Benign (0.004)	NP	Likely benign(3) vs VUS (1) / ++
48	SMAD4	NM_005359.5	c.582A>G	p.Thr194=	0.439	5771	rs145805120	0.000/0.000	No changes	NA	NA	NA	NA	NA	Benign/Likely benign (6) / ++
53	POLE	NM_006231.3	c.898A>G	p.Ile300Val	0.498	7250	NA	NR/NR	No changes	Tolerated (0.26)	Disease causing (1)	Benign (0.003)	Benign (0.016)	NP	Not reported
	BUB3	NM_004725.3	c.*371A>G	p.?	0.366	1735	rs527569482	NR/NR	NA	NA	NA	NA	NA	NA	Not reported
55	PMS1	NM_000534.4	c.497A>C	p.Lys166Thr	0.472	323	NA	NR/NR	No changes	Deleterious (0)	Disease causing (1)	Possibly damaging (0.757)	Possibly damaging (0.599)	NP	Not reported
	POLE	NM_006231.3	c.3925G>A	p.Asp1309Asn	0.475	4354	NA	NR/NR	No changes	Tolerated (0.24)	Disease causing (0.996)	Benign (0.000)	Benign (0.001)	NP	VUS (1) / +
57	FAN1	NM_014967.4	c.1520G>A	p.Arg507His	0.408	1979	rs150393409	0.006/0.005	No changes	Tolerated (0.06)	Disease causing (0.996)	Possibly damaging (0.765)	Benign (0,052)	NP	Not reported
58	EXO1	NM_130398.3	c.2212-1G>A	p.?	0.447	690	rs4150000	0.0019/0.0028	Loss of an ASS	NA	NA	NA	NA	NA	Not reported
	MSH2	NM_000251.2	c.2045C>G	p.Thr682Ser	0.447	2651	rs587779130	NR/NR	No changes	Tolerated (0.06)	Disease causing (1)	Benign (0.240)	Benign (0.216)	NP	VUS (1) / +++
	FAN1	NM_014967.4	c.603C>T	p.Asp201=	0.489	3301	rs142084532	0.001/0.001	No changes	NA	NA	NA	NA	NA	Not reported
	SETD2	NM_014159.6	c.1404A>G	p.Thr468=	0.444	2718	rs368082274	NR/NR	No changes	NA	NA	NA	NA	NA	Not reported
59	APC	NM_000038.4	c.1966C>G	p.Leu656Val	0.471	1617	rs577466163	NR/NR	Gain of a donor splicing site	Deleterious (0)	Disease causing (1)	Probably damaging (0.999)	Probably damaging (0.998)	NP	VUS (2) / ++
60	AXIN2	NM_004655.3	c.1985T>C	p.Leu662Pro	0.495	10201	rs142476324	0.001/0.001	No changes	Tolerated (0.1)	Disease causing (1)	Benign (0.009)	Benign (0.004)	NP	Likely benign (3) vs VUS (1) / ++
	AXIN2	NM_004655.3	c.1083G>A	p.Glu361=	0.495	14191	NA	0.000/NR	No changes	NA	NA	NA	NA	NA	Likely (1) / +
62	CDH1	NM_004360.4	c.88C>A	p.Pro30Thr	0.496	2288	rs139866691	0.001/0.001	No changes	Tolerated (0.08)	Polymorphism (1)	Probably damaging (0.986)	Possibly damaging (0.886)	NP	Benign/Likely benign(10) vs VUS (2) / +
	MSH3	NM_002439.4	c.1862T>C	p.Leu911Trp	0.464	4684	rs41545019	0.002/0.004	No changes	Deleterious (0)	Disease causing (0.999)	Probably damaging (1.000)	Probably damaging (0.978)	NP	Not reported
63	APC	NM_000038.4	c.3460_3462delGAA	p.Glu1157del	0.543	1290	rs567584401		No changes	NA	NA	NA	NA	Neutral	Benign/Likely benign(11) vs VUS (1) / +
	MSH2	NM_000251.2	c.2702A>T	p.Glu901Val	0.51	1937	NA	NR/NR	No changes	Deleterious (0.04)	Disease causing (1)	Possibly damaging (0.911)	Benign (0.408)	NP	Not reported
	SETD1B	NM_015048.1	c.23A>C	p.His8Pro	0.125	2435	rs773794483	NR/NR	No changes	Tolerated (0.28)	Polymorphism (0.505)	Benign (0.000)	Benign (0.000)	NP	Not reported
65	MUTYH	NM_001128425.1	c.1437_1439delGGA	p.Glu480del	0.43	1365	rs587778541	NR/0,000	No changes	NA	NA	NA	NA	Deleterious	Pathogenic (10) / ++
	BMPR1A	NM_004329.2	c.1560G>A	p.Thr520=	0.473	2268	rs142775086	0.000/0.002	No changes	NA	NA	NA	NA	NA	Benign/Likely benign (7) / ++
	ENG	NM_000118.3	c.585G>A	p.Glu195=	0.456	2883	NA	NR/NR	No changes	NA	NA	NA	NA	NA	Not reported
74	MSH3	NM_002439.4	c.685T>C	p.Tyr229His	0.476	4670	NA	NR/NR	No changes	Deleterious (0.01)	Disease causing (0.999)	Probably damaging (1.000)	Probably damaging (0.973)	NP	Not reported
	MSH3	NM_002439.4	c.2732T>G	p.Leu911Trp	0.447	5498	rs41545019	0.002/0.004	No changes	Deleterious (0)	Disease causing (0.999)	Probably damaging (1.000)	Probably damaging (0.978)	NP	Not reported
76	POLE	NM_006231.3	c.3938C>T	p.Thr1313Met	0.473	8828	NA	0.001/NR	No changes	Tolerated (0.06)	Polymorphism (1)	Benign (0.133)	Benign (0.017)	NP	Not reported
	SETD2	NM_014159.6	c.2730A>G	p.Ala910=	0.508	1865	rs377041426	0.016/0.000	No changes	NA	NA	NA	NA	NA	Likely bening (1) / +
81	BUB1	NM_004336.4	c.2473C>T	p.Pro825Ser	0.474	3567	rs748392521	NR/NR	No changes	Deleterious (0)	Disease causing (1)	Probably damaging (1.000)	Probably damaging (0.997)	NP	Not reported
82	MSH6	NM_000179.2	c.3150_3161dup	p.Val1051_Ile1054dup	0.428	1607	NA	NR/NR	NA	NA	NA	NA	NA	Deleterious	Not reported
85	FAN1	NM_014967.4	c.418G>T	p.Asp140Tyr	0.451	4939	rs761776412	NR/NR	No changes	Deleterious (0.02)	Polymorphism (1)	Benign (0.030)	Benign (0.019)	NP	Not reported
	MSH3	NM_002439.4	c.3072G>C	p.Gln1024His	0.496	1007	rs147640909	0.000/0.000	Loss of a DSS / Inconclusive at ASS	Tolerated (0.39)	Polymorphism (0.996)	Benign (0.007)	Benign (0.013)	NP	Not reported
	PMS2	NM_000535.5	c.1320A>G	p.Pro440=	0.493	3059	rs138697590	NR/0.000	No changes	NA	NA	NA	NA	NA	Benign/likely benign (5) vs VUS (1) / +
92	SETD2	NM_014159.6	c.393C>T	p.Ser131=	0.42	4486	rs556549304	NR/NR	No changes	NA	NA	NA	NA	NA	Not reported
	MSH6	NM_000179.2	c.2219T>A	p.Leu740Ter	0.373	3385	rs745483465	NR/NR	No changes	NA	NA	NA	NA	NA	Not reported
93	PMS1	NM_000534.4	c.628C>G	p.Leu210Val	0.51	3824	rs757185669	NR/NR	No changes	Tolerated (0.44)	Disease causing (0.912)	Benign (0.125)	Benign (0.114)	NP	Not reported
	BUB3	NM_004725.3	c.*160A>T	p.?	0.29	850	rs566010640	NR/NR	NA	NA	NA	NA	NA	NA	Not reported
95	FAN1	NM_014967.4	c.1577+476C>T	p.?	0.49	2284	rs138151213	NR/NR	No changes	NA	NA	NA	NA	NA	Not reported
96	APC	NM_000038.4	c.7514G>A	p.Arg2505Gln	0.501	1765	rs147549623	0.001/0.001	No changes	Deleterious (0.04)	Disease causing (1)	Probably damaging (1.000)	Probably damaging (0.961)	NP	Benign/Likely benign (8) / ++
97	APC	NM_000038.4	c.3949G>C	p.Glu1317Gln	0.496	2043	rs1801166	0.004/0.009	No changes	Tolerated (0.49)	Disease causing (0.995)	Benign (0.001)	Benign (0.003)	NP	Benign/Likely benign(13) vs Pathogenic (2) vs Uncertain significance (1) / +
	APC	NM_000038.5	c.5265G>A	p.Ala1755=	0.419	269	rs34506289	NR/0.010	No changes	NA	NA	NA	NA	NA	Benign/Likely benign (11) / ++
98	MSH2	NM_000251.2	c.2802G>A	p.Thr934=	0.476	1064	rs150259097	0.000/0.001	No changes	NA	NA	NA	NA	NA	Likely benign (5) vs VUS (2) / +++

## Sheet: Table S6
		Table S6. Detailed in silico predictions of rare germline variants in other CRC-predisposing genes identified in this study. Abbreviations: NP: not performed; NA: not available; DSS=Consensus Donor Splice Site; DSS*=Alternative Donor Splice Site; ASS=Consensus Acceptor Splice Site; ASS*=Alternative Acceptor Splice Site; D=Damaging; PrD=Probably Damaging; PsD=Possibly Damaging; T=Tolerated. Gain o…
	Case ID	Variant calling				Splice Site Prediction												Protein function
						Splice Site	SSF [0-100]		MaxEnt [0-16]		NNSPLICE [0-1]		GeneSplicer [0-21]		HSF [0-100]		Interpretation						Interpretation
		Gene	cDNA change	Predicted protein change	rs ID/ExAC/ESP		wildtype	variant	wildtype	variant	wildtype	variant	wildtype	variant	wildtype	variant		SIFT (score)	Mutation Taster (p-value)	Polyphen2 /HumDiv (score)	Polyphen2 /HumVar (score)	Provean
	10	EPCAM	c.811G>T	p.Val271Phe	NR/NR/NR	DSS	87.13	=	10.1	=	0.99	=	1.26	0.75 (-40.5%)	94.09	=	No changes	D (0)	D (1)	PrD (1.000)	PrD (0.989)	NP	Damaging
						ASS
	29	POLD1	c.2275G>A	p.Val759Ile	rs145473716/0.002/0.001	DSS											No changes	D (0)	D (1)	PrD (1.000)	PrD (0.988)	NP	Damaging
						ASS	76.26	=	9.25	=	0.83	=	14.26	14.00 (-1.8%)	88.88	=
	30	APC	c.7936C>G	p.Gln2646Glu	NR/NR/NR	DSS	NADA										No changes	D (0.02)	D (1)	PsD (0.688)	B (0.182)	NP	Damaging
						ASS	NADA
	39	FAN1	c.149T>G	p.Met50Arg	rs148404807/0.002/0.0037	DSS											No changes	T (0.08)	D (1)	PrD (0.991)	PsD (0.690)	NP	Damaging
						ASS
	55	PMS1	c.497A>C	p.Lys166Thr	NR/NR/NR	DSS	81.76	=	8.14	=	0.98	=			84.71	=	No changes	D (0)	D (1)	PsD (0.757)	PsD (0.599)	NP	Damaging
						ASS	85.7	=	11.95	=	0.91	=	5.81	6.19 (+6.4%)	89.48	=
						ASS*			—	0.09					66.74	76.13 (+14.1%)
	58	EXO1	c.2212-1G>C	p.Val738_Lys743del	rs4150000/0.0019/0.0028	DSS											Loss of an ASS	NA	NA	NA	NA	NA	NA
						ASS	91.77	—	8.44	—	0.62	—			93.1	—
	59	APC	c.1966C>G	p.Leu656Val	rs577466163/NR/NR	DSS											Gain of a DSS	D (0)	D (1)	PrD(0.999)	PrD (0.998)	NP	Damaging
						DSS*	—	72.54	—	6.29	—	0.71			—	80.95
						ASS	93.56	=	7.53	=	0.81	0.87 (+7.0%)	5.87	6.02 (+2.5%)	91.31	=
	65	MUTYH	c.1437_1439delGGA	p.Glu480del	rs587778541/NR/0,000	DSS											No changes	NA	NA	NA	NA	D (-7.78)	Damaging
						DSS*			3.6	=	0.56	=	4.61	3.06 (-33.6%)	75.54	=
						ASS*	72.47	=	3.69	4.44 (+20.3%)					83.14	=
						ASS*									74.58 ⇒ —	—
						ASS*	77.67	=	1.06	1.58 (+48.9%)					87.82	=
	62	MSH3	c.2732T>G	p.Leu911Trp	rs41545019/0.002/0.004	DSS	99.69	=	11	=	1	=	4.61	=	99.04	=	No changes	D (0)	D (0.999)	PrD (1.000)	PrD (0.978)	NP	Damaging
	74					ASS	95.37	=	8.44	=	0.94	=	6.12	6.33 (+3.4%)	89.83	=
						ASS*	70.86	=	4.17	2.56 (-38.5%)					81.32	=
	74	MSH3	c.685T>C	p.Tyr229His	NR/NR/NR	DSS	NADA										No changes	D (0.01)	D (0.999)	PrD (1.000)	PrD (0.973)	NP	Damaging
						ASS	NADA
	81	BUB1	c.2473C>T	p.Pro825Ser	rs748392521/NR/NR	DSS											No changes	D (0)	D(1)	PrD (1.000)	PrD (0.997)	NP	Damaging
						ASS	86.44	=	8.26	=	0.77	0.80 (+4.0%)	5.58	5.54 (-0.8%)	89.5	=
	85	MSH3	c.3072G>C	p.Gln1024His	rs147640909/0.000/0.000	DSS	84.5	=	9.46	=	0.98	=	1.52	2.21 (+45.4%)	88.86	=	Loss of a DSS / Inconclusive loss of an ASS	T (0.39)	P (0.996)	B (0.007)	B (0.013)	NP	Benign
						DSS*	80.54	—	6.92	—	0.75	—			88.57	77.55 (-12.4%)
						ASS	87.76	=	10.22	=	0.95	=	6.83	7.40 (+8.3%)	85.23	=
						ASS*	79.71	—	3.82	—					89.25	—
	96	APC	c.7514G>A	p.Arg2505Gln	rs147549623/0.001/0.001	DSS											No changes	D (0.04)	D (1)	PrD (1.000)	PrD (0.961)	NP	Damaging
						ASS

## Sheet: Table S7
Table S7: Differentially methylated CpG islands (A) and CpG sites (B) found by methylome analysis of blood DNA from LLS cases against controls (FDR p-value<0.05).
A) Differentially methylated CpG islands
Chromosome	Coordinates	Comparison Group	Mean difference	p.value	FDR p.value	Total sites	UCSC
chr3	37034229-37035356	LLS-MLH1vsMC	-0.383121502	1.39E-73	3.55E-69	30	EPM2AIP1-MLH1
chr3	37034229-37035356	LLS-NOLOSSvsMC	-0.383140078	3.98E-31	1.02E-26	30	EPM2AIP1-MLH1
chr3	37034229-37035356	LLSvsMC	-0.383164698	1.02E-119	2.60E-115	30	EPM2AIP1-MLH1
chr3	37034229-37035356	LS-MLH1vsMC	-0.383133504	2.51E-39	6.41E-35	30	EPM2AIP1-MLH1
chr3	37034229-37035356	LSvsMC	-0.383109405	1.35E-79	3.45E-75	30	EPM2AIP1-MLH1
chr3	37034229-37035356	MCvsHealthy	0.383091852	9.59E-61	2.45E-56	30	EPM2AIP1-MLH1
B) Differentially methylated CpG sites found in LLS cases (upper rows) and LS controls (lower rows). Significative CpG sites located at the differentially methylated region previously described for MLH1 epimutation carriers have been removed to facilitate its interpretation.
CG ID	Chromosome	Start	Comparison Group	Mean difference	p.value	FDR p.value	Gene
cg06806862	chr3	184934396	LLS-MLH1vsMC	0.1021287	5.58E-06	0.04913797	EHHADH
cg06806862	chr3	184934396	LLSvsMC	0.09807676	5.26E-07	0.00516911	EHHADH
cg04565255	chr13	77565759	LLSvsMC	0.09494056	1.33E-06	0.01249859	CLN5
cg04565255	chr13	77565759	LLS-MLH1vsMC	0.09914193	4.64E-06	0.04270578	CLN5
cg03901784	chr13	103451536	LLSvsMC	-0.0147134	1.21E-08	0.00012169	BIVM
cg03901784	chr13	103451536	LLS-MLH1vsMC	-0.01502137	3.24E-07	0.00318417	BIVM
cg23961842	chr6	85483800	LLSvsMC	-0.01816033	2.59E-06	0.02378466	TBX18
cg23961842	chr6	85483800	LLS-MLH1vsMC	-0.02055483	1.22E-08	0.00012301	TBX18
cg08948338	chr6	32936102	LLSvsMC	-0.0368752	3.63E-06	0.03197485	BRD2
cg10436026	chr13	37453429	LLS-MSH2vsLS-MSH2	0.07689572	1.91E-07	0.04265141	SMAD9
cg24760577	chr19	45201793	LLSvsMC	0.05556465	3.03E-06	0.02723409	ENSG00000266903/CTB-171A8.1
cg04521543	chr2	669505	LLS-MSH2vsLS-MSH2	0.04809198	2.02E-07	0.04265141	TMEM18
cg01836455	chr6	73973719	LLS-MLH1vsMC	0.28227418	5.13E-06	0.04614998	KHDC1
cg14755019	chr4	41749810	LS-MLH1vsMC	0.07434478	1.90E-06	0.01916646	PHOX2B
cg23944298	chr3	127248864	LS-MSH2vsSANO	-0.07036139	9.76E-09	0.00412677	BX537548
cg23944298	chr3	127248864	LS-MSH6vsSANO	-0.10034633	9.88E-08	0.04180574	BX537548

## Sheet: Table S8
Table S8: Differentially methylated CpG islands (A) and CpG sites (B) found by methylome analysis of normal colon mucosa DNA from LLS cases against controls (FDR p-value<0.05).
A) Differentially methylated CpG islands
Chromosome	Coordinates	Comparison Group	Mean difference	p.value	FDR p.value	Num sites	Gene
chr3	37034229-37035356	LLS-MLH1vsMC	-0.413333422	2.81E-10	7.12E-06	22	EPM2AIP1-MLH1
chr3	37034229-37035356	LLSvsMC	-0.413333422	2.81E-10	7.12E-06	22	EPM2AIP1-MLH1
chr3	37034229-37035356	LS-MLH1vsMC	-0.423811959	5.75E-12	1.46E-07	22	EPM2AIP1-MLH1
chr3	37034229-37035356	LSvsMC	-0.423811959	5.75E-12	1.46E-07	22	EPM2AIP1-MLH1
B) Differentially methylated CpG sites
CG ID	Chromosome	Start	Comparison Group	Mean difference	p.value	FDR p.value	Gene
cg02279071	chr3	37034154	LLS-MLH1vsMC	-0.360782	1.04761e-07	0.00217751	EPM2AIP1-MLH1
cg14751544	chr3	37034166	LLS-MLH1vsMC	-0.40021	1.34297e-07	0.00264453	EPM2AIP1-MLH1
cg16764580	chr3	37034346	LLS-MLH1vsMC	-0.425835	2.52955e-09	0.000135201	EPM2AIP1-MLH1
cg01302270	chr3	37034441	LLS-MLH1vsMC	-0.59766	1.90953e-10	2.38144e-05	EPM2AIP1-MLH1
cg17641046	chr3	37034473	LLS-MLH1vsMC	-0.593696	1.46694e-09	0.000104089	EPM2AIP1-MLH1
cg07101782	chr3	37034495	LLS-MLH1vsMC	-0.557054	4.34675e-11	8.13147e-06	EPM2AIP1-MLH1
cg10769891	chr3	37034730	LLS-MLH1vsMC	-0.458921	5.32218e-09	0.000233086	EPM2AIP1-MLH1
cg23658326	chr3	37034787	LLS-MLH1vsMC	-0.403279	1.66925e-09	0.000104089	EPM2AIP1-MLH1
cg11600697	chr3	37034814	LLS-MLH1vsMC	-0.42897	2.9372e-08	0.000915769	EPM2AIP1-MLH1
cg21490561	chr3	37034825	LLS-MLH1vsMC	-0.494376	2.25948e-07	0.0042268	EPM2AIP1-MLH1
cg00893636	chr3	37034840	LLS-MLH1vsMC	-0.446345	5.31179e-07	0.00864066	EPM2AIP1-MLH1
cg06791151	chr3	37034956	LLS-MLH1vsMC	-0.303127	5.19851e-08	0.00149613	EPM2AIP1-MLH1
cg24985459	chr3	37035090	LLS-MLH1vsMC	-0.39735	5.60691e-09	0.000233086	EPM2AIP1-MLH1
cg12790037	chr3	37035117	LLS-MLH1vsMC	-0.425615	3.77253e-07	0.00641571	EPM2AIP1-MLH1
cg17621259	chr3	37035168	LLS-MLH1vsMC	-0.36604	8.86199e-08	0.00207227	EPM2AIP1-MLH1
cg05906740	chr3	37035205	LLS-MLH1vsMC	-0.266285	1.64681e-08	0.000560126	EPM2AIP1-MLH1
cg27331401	chr3	37035207	LLS-MLH1vsMC	-0.411754	2.40692e-07	0.00428822	EPM2AIP1-MLH1
cg25837710	chr3	37035220	LLS-MLH1vsMC	-0.295425	9.53403e-09	0.000356706	EPM2AIP1-MLH1
cg12851504	chr3	37035222	LLS-MLH1vsMC	-0.283629	9.57908e-08	0.00210819	EPM2AIP1-MLH1
cg06590608	chr3	37035228	LLS-MLH1vsMC	-0.396755	8.59265e-07	0.0133952	EPM2AIP1-MLH1
cg11224603	chr3	37035282	LLS-MLH1vsMC	-0.459588	1.50387e-09	0.000104089	EPM2AIP1-MLH1
cg19208331	chr3	37035345	LLS-MLH1vsMC	-0.496556	1.30726e-11	4.89098e-06	EPM2AIP1-MLH1
cg14598950	chr3	37035355	LLS-MLH1vsMC	-0.331708	7.80051e-08	0.00194565	EPM2AIP1-MLH1
cg13846866	chr3	37035399	LLS-MLH1vsMC	-0.298094	6.83279e-08	0.00182602	EPM2AIP1-MLH1
cg02279071	chr3	37034154	LLSvsMC	-0.360782	1.04761e-07	0.00217751	EPM2AIP1-MLH1
cg14751544	chr3	37034166	LLSvsMC	-0.40021	1.34297e-07	0.00264453	EPM2AIP1-MLH1
cg16764580	chr3	37034346	LLSvsMC	-0.425835	2.52955e-09	0.000135201	EPM2AIP1-MLH1
cg01302270	chr3	37034441	LLSvsMC	-0.59766	1.90953e-10	2.38144e-05	EPM2AIP1-MLH1
cg17641046	chr3	37034473	LLSvsMC	-0.593696	1.46694e-09	0.000104089	EPM2AIP1-MLH1
cg07101782	chr3	37034495	LLSvsMC	-0.557054	4.34675e-11	8.13147e-06	EPM2AIP1-MLH1
cg10769891	chr3	37034730	LLSvsMC	-0.458921	5.32218e-09	0.000233086	EPM2AIP1-MLH1
cg23658326	chr3	37034787	LLSvsMC	-0.403279	1.66925e-09	0.000104089	EPM2AIP1-MLH1
cg11600697	chr3	37034814	LLSvsMC	-0.42897	2.9372e-08	0.000915769	EPM2AIP1-MLH1
cg21490561	chr3	37034825	LLSvsMC	-0.494376	2.25948e-07	0.0042268	EPM2AIP1-MLH1
cg00893636	chr3	37034840	LLSvsMC	-0.446345	5.31179e-07	0.00864066	EPM2AIP1-MLH1
cg06791151	chr3	37034956	LLSvsMC	-0.303127	5.19851e-08	0.00149613	EPM2AIP1-MLH1
cg24985459	chr3	37035090	LLSvsMC	-0.39735	5.60691e-09	0.000233086	EPM2AIP1-MLH1
cg12790037	chr3	37035117	LLSvsMC	-0.425615	3.77253e-07	0.00641571	EPM2AIP1-MLH1
cg17621259	chr3	37035168	LLSvsMC	-0.36604	8.86199e-08	0.00207227	EPM2AIP1-MLH1
cg05906740	chr3	37035205	LLSvsMC	-0.266285	1.64681e-08	0.000560126	EPM2AIP1-MLH1
cg27331401	chr3	37035207	LLSvsMC	-0.411754	2.40692e-07	0.00428822	EPM2AIP1-MLH1
cg25837710	chr3	37035220	LLSvsMC	-0.295425	9.53403e-09	0.000356706	EPM2AIP1-MLH1
cg12851504	chr3	37035222	LLSvsMC	-0.283629	9.57908e-08	0.00210819	EPM2AIP1-MLH1
cg06590608	chr3	37035228	LLSvsMC	-0.396755	8.59265e-07	0.0133952	EPM2AIP1-MLH1
cg11224603	chr3	37035282	LLSvsMC	-0.459588	1.50387e-09	0.000104089	EPM2AIP1-MLH1
cg19208331	chr3	37035345	LLSvsMC	-0.496556	1.30726e-11	4.89098e-06	EPM2AIP1-MLH1
cg14598950	chr3	37035355	LLSvsMC	-0.331708	7.80051e-08	0.00194565	EPM2AIP1-MLH1
cg13846866	chr3	37035399	LLSvsMC	-0.298094	6.83279e-08	0.00182602	EPM2AIP1-MLH1
cg11291081	chr3	37033894	LS-MLH1vsMC	-0.371115	2.49197e-06	0.0345313	EPM2AIP1-MLH1
cg05845319	chr3	37034066	LS-MLH1vsMC	-0.351276	1.037e-06	0.0149224	EPM2AIP1-MLH1
cg03901257	chr3	37034142	LS-MLH1vsMC	-0.353002	1.19776e-07	0.0019484	EPM2AIP1-MLH1
cg02279071	chr3	37034154	LS-MLH1vsMC	-0.371376	2.02259e-08	0.000378365	EPM2AIP1-MLH1
cg14751544	chr3	37034166	LS-MLH1vsMC	-0.420766	1.64352e-11	2.04969e-06	EPM2AIP1-MLH1
cg16764580	chr3	37034346	LS-MLH1vsMC	-0.434411	4.52344e-10	1.30185e-05	EPM2AIP1-MLH1
cg01302270	chr3	37034441	LS-MLH1vsMC	-0.610601	1.20463e-10	5.9011e-06	EPM2AIP1-MLH1
cg17641046	chr3	37034473	LS-MLH1vsMC	-0.588345	1.94746e-08	0.000378365	EPM2AIP1-MLH1
cg07101782	chr3	37034495	LS-MLH1vsMC	-0.552071	3.71983e-10	1.26522e-05	EPM2AIP1-MLH1
cg10769891	chr3	37034730	LS-MLH1vsMC	-0.4654	1.21003e-09	3.01815e-05	EPM2AIP1-MLH1
cg23658326	chr3	37034787	LS-MLH1vsMC	-0.411265	3.64137e-11	3.40596e-06	EPM2AIP1-MLH1
cg11600697	chr3	37034814	LS-MLH1vsMC	-0.445471	7.6436e-10	2.0427e-05	EPM2AIP1-MLH1
cg21490561	chr3	37034825	LS-MLH1vsMC	-0.516736	2.05202e-10	8.53046e-06	EPM2AIP1-MLH1
cg00893636	chr3	37034840	LS-MLH1vsMC	-0.46386	2.38486e-08	0.000424892	EPM2AIP1-MLH1
cg06791151	chr3	37034956	LS-MLH1vsMC	-0.317114	9.72429e-11	5.9011e-06	EPM2AIP1-MLH1
cg24985459	chr3	37035090	LS-MLH1vsMC	-0.394539	5.58922e-08	0.000950524	EPM2AIP1-MLH1
cg12790037	chr3	37035117	LS-MLH1vsMC	-0.456526	9.52363e-09	0.000209598	EPM2AIP1-MLH1
cg17621259	chr3	37035168	LS-MLH1vsMC	-0.382172	4.40435e-10	1.30185e-05	EPM2AIP1-MLH1
cg05906740	chr3	37035205	LS-MLH1vsMC	-0.271068	1.76293e-09	4.12239e-05	EPM2AIP1-MLH1
cg27331401	chr3	37035207	LS-MLH1vsMC	-0.437689	5.40971e-11	4.04798e-06	EPM2AIP1-MLH1
cg25837710	chr3	37035220	LS-MLH1vsMC	-0.307499	2.81232e-13	5.26102e-08	EPM2AIP1-MLH1
cg12851504	chr3	37035222	LS-MLH1vsMC	-0.30072	1.2618e-10	5.9011e-06	EPM2AIP1-MLH1
cg06590608	chr3	37035228	LS-MLH1vsMC	-0.414447	1.80623e-08	0.000375434	EPM2AIP1-MLH1
cg11224603	chr3	37035282	LS-MLH1vsMC	-0.463126	2.65188e-10	9.92173e-06	EPM2AIP1-MLH1
cg19208331	chr3	37035345	LS-MLH1vsMC	-0.502994	4.4572e-14	1.66762e-08	EPM2AIP1-MLH1
cg14598950	chr3	37035355	LS-MLH1vsMC	-0.331179	2.28388e-07	0.00341796	EPM2AIP1-MLH1
cg13846866	chr3	37035399	LS-MLH1vsMC	-0.302245	1.60353e-07	0.00249977	EPM2AIP1-MLH1
cg11291081	chr3	37033894	LSvsMC	-0.371115	2.49197e-06	0.0345313	EPM2AIP1-MLH1
cg05845319	chr3	37034066	LSvsMC	-0.351276	1.037e-06	0.0149224	EPM2AIP1-MLH1
cg03901257	chr3	37034142	LSvsMC	-0.353002	1.19776e-07	0.0019484	EPM2AIP1-MLH1
cg02279071	chr3	37034154	LSvsMC	-0.371376	2.02259e-08	0.000378365	EPM2AIP1-MLH1
cg14751544	chr3	37034166	LSvsMC	-0.420766	1.64352e-11	2.04969e-06	EPM2AIP1-MLH1
cg16764580	chr3	37034346	LSvsMC	-0.434411	4.52344e-10	1.30185e-05	EPM2AIP1-MLH1
cg01302270	chr3	37034441	LSvsMC	-0.610601	1.20463e-10	5.9011e-06	EPM2AIP1-MLH1
cg17641046	chr3	37034473	LSvsMC	-0.588345	1.94746e-08	0.000378365	EPM2AIP1-MLH1
cg07101782	chr3	37034495	LSvsMC	-0.552071	3.71983e-10	1.26522e-05	EPM2AIP1-MLH1
cg10769891	chr3	37034730	LSvsMC	-0.4654	1.21003e-09	3.01815e-05	EPM2AIP1-MLH1
cg23658326	chr3	37034787	LSvsMC	-0.411265	3.64137e-11	3.40596e-06	EPM2AIP1-MLH1
cg11600697	chr3	37034814	LSvsMC	-0.445471	7.6436e-10	2.0427e-05	EPM2AIP1-MLH1
cg21490561	chr3	37034825	LSvsMC	-0.516736	2.05202e-10	8.53046e-06	EPM2AIP1-MLH1
cg00893636	chr3	37034840	LSvsMC	-0.46386	2.38486e-08	0.000424892	EPM2AIP1-MLH1
cg06791151	chr3	37034956	LSvsMC	-0.317114	9.72429e-11	5.9011e-06	EPM2AIP1-MLH1
cg24985459	chr3	37035090	LSvsMC	-0.394539	5.58922e-08	0.000950524	EPM2AIP1-MLH1
cg12790037	chr3	37035117	LSvsMC	-0.456526	9.52363e-09	0.000209598	EPM2AIP1-MLH1
cg17621259	chr3	37035168	LSvsMC	-0.382172	4.40435e-10	1.30185e-05	EPM2AIP1-MLH1
cg05906740	chr3	37035205	LSvsMC	-0.271068	1.76293e-09	4.12239e-05	EPM2AIP1-MLH1
cg27331401	chr3	37035207	LSvsMC	-0.437689	5.40971e-11	4.04798e-06	EPM2AIP1-MLH1
cg25837710	chr3	37035220	LSvsMC	-0.307499	2.81232e-13	5.26102e-08	EPM2AIP1-MLH1
cg12851504	chr3	37035222	LSvsMC	-0.30072	1.2618e-10	5.9011e-06	EPM2AIP1-MLH1
cg06590608	chr3	37035228	LSvsMC	-0.414447	1.80623e-08	0.000375434	EPM2AIP1-MLH1
cg11224603	chr3	37035282	LSvsMC	-0.463126	2.65188e-10	9.92173e-06	EPM2AIP1-MLH1
cg19208331	chr3	37035345	LSvsMC	-0.502994	4.4572e-14	1.66762e-08	EPM2AIP1-MLH1
cg14598950	chr3	37035355	LSvsMC	-0.331179	2.28388e-07	0.00341796	EPM2AIP1-MLH1
cg13846866	chr3	37035399	LSvsMC	-0.302245	1.60353e-07	0.00249977	EPM2AIP1-MLH1

## Sheet: Table S9
Table S9: Differentially methylated CpG islands (A) and CpG sites (B) found by methylome analysis of CRC DNA from LLS cases against controls (FDR p-value<0.05).
A) Differentially methylated CpG islands
Chromosome	Coordinates	Comparison Group	Mean difference	p.value	FDR p.value	Num sites	Gene
chr3	37034229-37035356	LLS-MLH1vsMC	-0.544866628	4.49E-09	0.00011382	22	EPM2AIP1-MLH1
chr3	37034229-37035356	LLSvsMC	-0.573192401	1.49E-15	3.79E-11	22	EPM2AIP1-MLH1
chr3	37034229-37035356	LS-MLH1vsMC	-0.596405263	7.44E-13	1.89E-08	22	EPM2AIP1-MLH1
chr3	37034229-37035356	LSvcMC	-0.595567704	2.04E-18	5.17E-14	22	EPM2AIP1-MLH1
B) Differentially methylated CpG sites
CG ID	Chromosome	Start	Comparison Group	Mean difference	p.value	FDR p.value	Gene
cg13846866	chr3	37035399	LLS-MLH1vsMC	-0.560369058077121	2.22207e+06	0.00103389861948839	EPM2AIP1-MLH1
cg14598950	chr3	37035355	LLS-MLH1vsMC	-0.564340371311893	2.65994e+07	0.00621994556945486	EPM2AIP1-MLH1
cg19208331	chr3	37035345	LLS-MLH1vsMC	-0.606330771508072	3.10695e+06	0.00683785340544724	EPM2AIP1-MLH1
cg11224603	chr3	37035282	LLS-MLH1vsMC	-0.558257413245998	1.02126e+07	0.00293920031642683	EPM2AIP1-MLH1
cg06590608	chr3	37035228	LLS-MLH1vsMC	-0.528856212362214	1.10339e+07	0.00294872234332513	EPM2AIP1-MLH1
cg12851504	chr3	37035222	LLS-MLH1vsMC	-0.419409027990204	3.50876e+06	0.00131276815608557	EPM2AIP1-MLH1
cg25837710	chr3	37035220	LLS-MLH1vsMC	-0.422137759286675	6.41314e+06	0.00202262510613112	EPM2AIP1-MLH1
cg27331401	chr3	37035207	LLS-MLH1vsMC	-0.497106317529009	2.48706e+06	0.00103389861948839	EPM2AIP1-MLH1
cg05906740	chr3	37035205	LLS-MLH1vsMC	-0.493955040294057	57154.2	7.57826e+09	EPM2AIP1-MLH1
cg17621259	chr3	37035168	LLS-MLH1vsMC	-0.527712116265859	2.07488e+06	0.00103389861948839	EPM2AIP1-MLH1
cg12790037	chr3	37035117	LLS-MLH1vsMC	-0.580606347593302	1.84679e+08	0.0383864993460748	EPM2AIP1-MLH1
cg24985459	chr3	37035090	LLS-MLH1vsMC	-0.589653426756216	2.08581e+06	0.00103389861948839	EPM2AIP1-MLH1
cg06791151	chr3	37034956	LLS-MLH1vsMC	-0.554043211526875	60765.4	7.57826e+09	EPM2AIP1-MLH1
cg00893636	chr3	37034840	LLS-MLH1vsMC	-0.638683908033558	1.05766e+06	0.000989279398304907	EPM2AIP1-MLH1
cg21490561	chr3	37034825	LLS-MLH1vsMC	-0.669960512587464	1.95426e+06	0.00103389861948839	EPM2AIP1-MLH1
cg11600697	chr3	37034814	LLS-MLH1vsMC	-0.607376586492236	56143.6	7.57826e+09	EPM2AIP1-MLH1
cg23658326	chr3	37034787	LLS-MLH1vsMC	-0.514520267848202	6.48728e+06	0.00202262510613112	EPM2AIP1-MLH1
cg10769891	chr3	37034730	LLS-MLH1vsMC	-0.630020594448291	2.58554e+07	0.00621994556945486	EPM2AIP1-MLH1
cg13846866	chr3	37035399	LLSvsMC	-0.56799652756749	105.495	24770.9	EPM2AIP1-MLH1
cg14598950	chr3	37035355	LLSvsMC	-0.580565979631976	2220.39	4.61519e+07	EPM2AIP1-MLH1
cg19208331	chr3	37035345	LLSvsMC	-0.648836268830944	31.7992	991446	EPM2AIP1-MLH1
cg11224603	chr3	37035282	LLSvsMC	-0.595460603026555	40.1643	1.15593e+06	EPM2AIP1-MLH1
cg06590608	chr3	37035228	LLSvsMC	-0.560408812860508	78.0828	2.08671e+06	EPM2AIP1-MLH1
cg12851504	chr3	37035222	LLSvsMC	-0.440262100716413	1.79245	95804.1	EPM2AIP1-MLH1
cg25837710	chr3	37035220	LLSvsMC	-0.439852630498734	2.39049	111797	EPM2AIP1-MLH1
cg27331401	chr3	37035207	LLSvsMC	-0.522045413741767	1.77673	95804.1	EPM2AIP1-MLH1
cg05906740	chr3	37035205	LLSvsMC	-0.502402269759583	0.00415164	776.646	EPM2AIP1-MLH1
cg17621259	chr3	37035168	LLSvsMC	-0.552976687584044	0.130347	95804.1	EPM2AIP1-MLH1
cg12790037	chr3	37035117	LLSvsMC	-0.621004284718476	486.401	1.07048e+06	EPM2AIP1-MLH1
cg24985459	chr3	37035090	LLSvsMC	-0.609486591884614	21.2551	722945	EPM2AIP1-MLH1
cg06791151	chr3	37034956	LLSvsMC	-0.560097465399567	0.00142931	534.762	EPM2AIP1-MLH1
cg00893636	chr3	37034840	LLSvsMC	-0.657546707392896	0.649793	60778.4	EPM2AIP1-MLH1
cg21490561	chr3	37034825	LLSvsMC	-0.695056332967469	4.81485	180143	EPM2AIP1-MLH1
cg11600697	chr3	37034814	LLSvsMC	-0.623095867722556	0.0149637	1866.17	EPM2AIP1-MLH1
cg23658326	chr3	37034787	LLSvsMC	-0.539981833026621	4.11807	171193	EPM2AIP1-MLH1
cg10769891	chr3	37034730	LLSvsMC	-0.66092747374574	105.932	24770.9	EPM2AIP1-MLH1
cg16433211	chr3	37034693	LLSvsMC	-0.39311455628655	60739.1	1.19605e+09	EPM2AIP1-MLH1
cg07101782	chr3	37034495	LLSvsMC	-0.624437345191036	3.24328e+06	0.000606720984771112	EPM2AIP1-MLH1
cg17641046	chr3	37034473	LLSvsMC	-0.623306363242786	1.35234e+06	0.00240936326637175	EPM2AIP1-MLH1
cg16764580	chr3	37034346	LLSvsMC	-0.525667427858871	3.05352e+08	0.0496714456459812	EPM2AIP1-MLH1
cg14751544	chr3	37034166	LLSvsMC	-0.556701431537297	7.99179e+07	0.0135911220983936	EPM2AIP1-MLH1
cg13846866	chr3	37035399	LS-MLH1vsMC	-0.57700115009987	404272	8.40302e+09	EPM2AIP1-MLH1
cg14598950	chr3	37035355	LS-MLH1vsMC	-0.610030287792751	244867	5.38909e+09	EPM2AIP1-MLH1
cg19208331	chr3	37035345	LS-MLH1vsMC	-0.679605894765244	279.199	2.08919e+07	EPM2AIP1-MLH1
cg11224603	chr3	37035282	LS-MLH1vsMC	-0.620899163295095	1382.81	4.7033e+07	EPM2AIP1-MLH1
cg06590608	chr3	37035228	LS-MLH1vsMC	-0.588259744790241	1255.39	4.6969e+07	EPM2AIP1-MLH1
cg12851504	chr3	37035222	LS-MLH1vsMC	-0.454198334198829	570.336	2.37626e+07	EPM2AIP1-MLH1
cg25837710	chr3	37035220	LS-MLH1vsMC	-0.452212170201116	3.55485	1.33001e+06	EPM2AIP1-MLH1
cg27331401	chr3	37035207	LS-MLH1vsMC	-0.53478931539881	460.587	2.37626e+07	EPM2AIP1-MLH1
cg05906740	chr3	37035205	LS-MLH1vsMC	-0.509867144660677	571.613	2.37626e+07	EPM2AIP1-MLH1
cg17621259	chr3	37035168	LS-MLH1vsMC	-0.571829565643623	0.336836	6.30118e+06	EPM2AIP1-MLH1
cg12790037	chr3	37035117	LS-MLH1vsMC	-0.649000735890124	236821	5.38909e+09	EPM2AIP1-MLH1
cg24985459	chr3	37035090	LS-MLH1vsMC	-0.627275448770501	25052.1	6.24865e+08	EPM2AIP1-MLH1
cg06791151	chr3	37034956	LS-MLH1vsMC	-0.56659900215975	10871.4	2.9053e+08	EPM2AIP1-MLH1
cg00893636	chr3	37034840	LS-MLH1vsMC	-0.674086588511407	336.729	9.69106e+07	EPM2AIP1-MLH1
cg21490561	chr3	37034825	LS-MLH1vsMC	-0.7173998676445	3296.7	9.69106e+07	EPM2AIP1-MLH1
cg11600697	chr3	37034814	LS-MLH1vsMC	-0.639212263869394	205.842	1.92534e+07	EPM2AIP1-MLH1
cg23658326	chr3	37034787	LS-MLH1vsMC	-0.557393747961947	14.6953	1.8327e+07	EPM2AIP1-MLH1
cg10769891	chr3	37034730	LS-MLH1vsMC	-0.685449241828011	399.83	2.37626e+07	EPM2AIP1-MLH1
cg07101782	chr3	37034495	LS-MLH1vsMC	-0.676513006544947	1.09757e+06	0.000216129438438042	EPM2AIP1-MLH1
cg17641046	chr3	37034473	LS-MLH1vsMC	-0.663465854100994	3.98251e+07	0.00745008180791215	EPM2AIP1-MLH1
cg16764580	chr3	37034346	LS-MLH1vsMC	-0.568902782182317	2.47768e+08	0.0441428625310717	EPM2AIP1-MLH1
cg13846866	chr3	37035399	LSvcMC	-0.578659650321899	3.19106	74619	EPM2AIP1-MLH1
cg14598950	chr3	37035355	LSvcMC	-0.60621350776258	4.34031	95522.6	EPM2AIP1-MLH1
cg19208331	chr3	37035345	LSvcMC	-0.678819589167903	1.84852e-06	0.469915	EPM2AIP1-MLH1
cg11224603	chr3	37035282	LSvcMC	-0.618998964933234	0.231984	7890.42	EPM2AIP1-MLH1
cg06590608	chr3	37035228	LSvcMC	-0.581425850053565	2.56803	64053.4	EPM2AIP1-MLH1
cg12851504	chr3	37035222	LSvcMC	-0.451581050072567	0.0245954	1150.26	EPM2AIP1-MLH1
cg25837710	chr3	37035220	LSvcMC	-0.449442299829363	0.000112014	10.4772	EPM2AIP1-MLH1
cg27331401	chr3	37035207	LSvcMC	-0.524975010098983	1.44116	38514	EPM2AIP1-MLH1
cg05906740	chr3	37035205	LSvcMC	-0.508139226666741	0.000870478	54.2801	EPM2AIP1-MLH1
cg17621259	chr3	37035168	LSvcMC	-0.565562641639122	0.0295277	1227.5	EPM2AIP1-MLH1
cg12790037	chr3	37035117	LSvcMC	-0.640641745898836	7.19076	149464	EPM2AIP1-MLH1
cg24985459	chr3	37035090	LSvcMC	-0.61958860871428	1.24928	35954.2	EPM2AIP1-MLH1
cg06791151	chr3	37034956	LSvcMC	-0.563140405257076	0.0107845	576.415	EPM2AIP1-MLH1
cg00893636	chr3	37034840	LSvcMC	-0.66680772362344	0.0594763	2225.25	EPM2AIP1-MLH1
cg21490561	chr3	37034825	LSvcMC	-0.710655710971327	0.0737238	22985.9	EPM2AIP1-MLH1
cg11600697	chr3	37034814	LSvcMC	-0.636617580654646	8.79823e-05	10.4772	EPM2AIP1-MLH1
cg23658326	chr3	37034787	LSvcMC	-0.557027527468804	2.51197e-06	0.469915	EPM2AIP1-MLH1
cg10769891	chr3	37034730	LSvcMC	-0.68440776443326	0.000143218	1.07167	EPM2AIP1-MLH1
cg16433211	chr3	37034693	LSvcMC	-0.391740647701012	158829	2.82973e+09	EPM2AIP1-MLH1
cg07101782	chr3	37034495	LSvcMC	-0.679799128024245	907.762	1.78753e+07	EPM2AIP1-MLH1
cg17641046	chr3	37034473	LSvcMC	-0.680696070721779	133738	2.50183e+08	EPM2AIP1-MLH1
cg01302270	chr3	37034441	LSvcMC	-0.714300329684094	1.99104e+06	0.000338603909278005	EPM2AIP1-MLH1
cg16764580	chr3	37034346	LSvcMC	-0.571908112799867	1.53935e+07	0.00243809408080516	EPM2AIP1-MLH1
cg14751544	chr3	37034166	LSvcMC	-0.59316781865047	1.56397e+07	0.00243809408080516	EPM2AIP1-MLH1
